# Supplementary material for: Choosing an effective food classification system for promoting healthy diets in Thailand: a comparative evaluation of three nutrient profiling-based food classification systems (government, WHO, and Healthier Choice Logo) and a food-processing-based food classification system (NOVA)
Source: Front Nutr. 2023 May 17;10:1149813. doi: 10.3389/fnut.2023.1149813 (PMC10230096; doi:10.3389/fnut.2023.1149813)
Supplement: Supplementary file 1 [file Data_Sheet_1.zip]

Archive with 4 entries (4 files):
- FigureS1.docx
- FigureS2.docx
- FigureS3.docx
- FigureS4.docx
